# Supplementary material for: Advantages of social skills for contest resolution
Source: R Soc Open Sci. 2019 May 29;6(5):181456. doi: 10.1098/rsos.181456 (PMC6549948; doi:10.1098/rsos.181456)
Supplement: Data file [file rsos181456supp1.xlsx]

## Sheet: Socialization Data
DATA. Camerlink et al 2019, Advantages of social skills for contest resolution, Royal Society Open Sciece. Please contact the authors for using this dataset.
Dyad	Batch	Treatment	loserBW	winnerBW	loser_lesions	winner_lesions	BW_diff	Sexes	Contestduration	Fight	Fightduration	Invest_dur	Invest_perc	Invest_lat	Heads_dur	Heads_perc	Heads_lat	Paral_dur	Paral_perc	Paral_lat	Should_dur	Should_perc	Should_lat	Orient_dur	Orient_perc	Orient_lat	Push_dur	Push_perc	Push_lat	Nosewrest_dur	Nosewrest_perc	Nosewrest_lat	Bite_n	Bite_lat	Fight_n	Fight_perc	Fight_lat	Bully_dur	Bully_perc	Bully_lat	Other_dur	Other_perc
1	1	CON	19	23	11	0	84	FM	750.11	0		168.97	22.53	6.04	6.97	0.93	223.65	56.4	7.52	78.38	5.47	0.73	15.95				20.05	2.67	16.95				2	688.37				2.27	0.3	690.61	489.98	65.32
2	1	CON	21.5	21	52	0	86	FM	94.23	0		7.37	7.83	4.97				6.21	6.59	14.61	14.81	15.72	11.41				2.1	2.23	24.46				19	33.93				58.77	62.36	35.47	4.97	5.28
3	1	SOC	22.5	21.5	41	18	98	FM	93.7	1	5.07	7.87	8.4	2.47							8.47	9.04	5.47	5.34	5.7	24.02	5.21	5.56	6.01				11	21.19	1	5.41	29.36	9.08	9.69	34.43	52.66	56.2
4	1	SOC	20.5	25	11	19	106	MM	122.33	1	17.35	15.31	12.52	5.31	3.9	3.19	16.25	12.15	9.93	24.32	11.18	9.14	36.47							4.17	3.41	18.72	7	41.17	1	14.18	45.91	3.6	2.95	42.31	54.66	44.68
5	1	CON	20.5	20.5	172	145	100	FM	770.12	1	523.78	90.69	11.78	3.3	16.28	2.11	15.11	45.68	5.93	7.77	17.55	2.28	12.68				22.69	2.95	154.92	3.37	0.44	19.59	18	163.86	4	68.01	196.49	9.48	1.23	757.34	40.6	5.27
6	1	SOC	20.5	25	30	31	88	FM	171.21	1	19.69	38.47	22.47	5.94	3	1.75	140.47	3.54	2.07	61.39										5.14	3	11.44	9	81.81	2	11.5	84.92	20.15	11.77	106.5	81.22	47.44
7	1	CON	22.5	19	40	0	84	FM	116.92	1	8.74	23.89	20.43	4.6	3.04	2.6	29.2	8.64	7.39	30.5	1.8	1.54	31.93	4.04	3.45	45.68				3	2.57	33.73	15	43.28	1	7.48	49.72	19.59	16.76	58.46	44.18	37.78
8	1	SOC	24	23.5	20	0	105	MM	118.42	1	9.18	15.98	13.5	6.44	0.83	0.7	11.14	21.35	18.03	18.89													17	23.12	1	7.75	50.92	14.71	12.43	24.46	56.36	47.59
9	1	SOC	19.5	25	77	48	100	MM	347.05	1	104.07	41.27	11.89	13.98	8.41	2.42	18.75	32.93	9.49	66.47	12.01	3.46	87.59	13.61	3.92	93.29	5.41	1.56	189.95				19	87.85	8	29.99	101.83				129.33	37.27
10	1	SOC	23.5	26	26	14	84	FM	243.58	1	25.22	40.64	16.68	2.24	12.48	5.12	12.55	15.01	6.16	27.09	21.75	8.93	16.58				8.37	3.44	31.9	16.82	6.9	8.01	9	44.58	1	10.36	158.79				103.28	42.4
11	1	CON	19.5	22	18	15	78	MF	336.5	1	6.71	16.45	4.89	3.84	17.78	5.28	29.1	36.44	10.83	13.85	124.42	36.97	19.92				62.46	18.56	35.03				5	270.2	1	1.99	270.5	20.49	6.09	277.2	51.76	15.38
12	1	CON	22	21	45	27	83	FM	210.61	1	32.5	18.95	9	4.6	16.05	7.62	37.54	24.26	11.52	15.78	6.44	3.06	63	4.34	2.06	54.75	8.68	4.12	67.13	15.25	7.24	20.95	18	52.75	1	15.43	119.38	18.68	8.87	64.93	65.47	31.09
13	1	SOC	25.5	24	165	102	98	FM	512.21	1	312.27	6.61	1.29	11.41	7.24	1.41	26.96	13.68	2.67	25.09	17.08	3.34	20.49				80.65	15.74	76.71	4.47	0.87	18.02	37	33.73	8	60.97	36.97	2.44	0.48	461.45	67.77	13.23
14	1	SOC	21.5	28.5	64	41	105	MF	405.44	1	52.16	81.85	20.19	2.94	12.01	2.96	40.04	43.88	10.82	16.55	12.11	2.99	65.1				5.47	1.35	306.1	7.01	1.73	14.25	4	316.14	2	12.86	317.54				190.95	47.1
15	1	SOC	23.5	23.5	81	49	82	MF	155.03	1	40.61	16.38	10.57	9.01	2.27	1.46	35.37	19.45	12.55	22.22	7.24	4.67	37.14							8.98	5.79	18.85	23	30.2	1	26.19	40.91	10.61	6.84	97.4	49.49	31.92
16	1	SOC	22.5	22.5	28	19	82	MM	149.02	1	1.84	29.2	19.59	12.28				32.47	21.79	34.27	18.72	12.56	29.93										14	77.51	1	1.23	88.02	6.11	4.1	89.85	60.7	40.73
17	1	SOC	21	25.5	214	29	75	MM	566.8	1	212.11	6.54	1.15	4.2	14.31	2.53	12.51				60.19	10.62	14.28	2.1	0.37	33.93	179.74	31.71	25.66	10.01	1.77	10.74	30	32.97	9	37.42	36.04	6.31	1.11	508	75.48	13.32
18	1	CON	18	23	25	20	100	MM	218.29	1	50.25	31.7	14.52	12.48	0.87	0.4	84.42	22.79	10.44	47.78	11.84	5.43	82.01										2	107.74	1	23.02	109.17				100.84	46.2
19	1	SOC	19.5	19.5	24	0	96	MM	103.34	1	6.67	15.72	15.21	6.64	15.31	14.82	13.95	5.97	5.78	15.28	4.1	3.97	31.73							6.44	6.23	10.44	4	34.33	1	6.46	38.9				49.12	47.53
20	1	SOC	21	27	32	2	75	MM	138.14	1	18.52	21.69	15.7	5.64	3.84	2.78	24.69	6.14	4.44	46.01	23.72	17.17	20.52										6	56.22	1	13.41	61.03	5.91	4.28	79.54	58.33	42.23
21	1	SOC	24.5	20.5	53	23	82	MM	158.43	1	47.85	6.47	4.09	10.54	1.27	0.8	37.67	9.64	6.09	24.09	5.87	3.71	20.89				17.78	11.23	17.02	2.87	1.81	18.02	7	38.7	2	30.2	40.41	2.4	1.52	100.47	64.27	40.57
22	1	SOC	22	22	12	45	82	MM	200.67	1	44.41	55.22	27.52	2.9				7.47	3.72	35.7	8.84	4.41	62.13	3.47	1.73	91.82				5.44	2.71	20.62	10	88.52	1	22.13	97.4	4.87	2.43	141.81	70.94	35.35
23	1	SOC	20.5	24.5	56	5	88	MM	98.42	1	14.75	3.97	4.03	4.37							6.11	6.2	8.34	11.58	11.76	18.72	4.27	4.34	14.45				28	17.48	1	14.98	30.3	38.97	39.6	45.04	18.78	19.08
24	1	CON	20	24.5	14	5	100	MM	109.48	1	12.91	13.41	12.25	7.61							1.2	1.1	10.98				12.15	11.09	19.15	2.84	2.59	16.32	5	34.43	1	11.79	37.2				66.97	61.17
25	1	CON	21	22	27	28	78	MM	170.84	1	36.54	13.31	7.79	11.88	9.41	5.51	30.6	9.58	5.61	68.03	3.47	2.03	23.82	4.3	2.52	33.17	1.84	1.07	97.06	2.1	1.23	15.92	19	30.26	2	21.39	37.47	7.37	4.32	77.61	82.92	48.54
26	1	SOC	24.5	21.5	37	0	83	FF	134.54	0		32.1	23.86	23.66				4.44	3.3	67.37	3.07	2.28	33.4										10	62.19				34.24	25.45	71.8	60.69	45.11
27	1	SOC	23	22.5	32	8	96	FM	335.17	1	59.76	23.36	6.97	6.41	14.11	4.21	34.93	72.34	21.58	12.95	11.71	3.49	32.67				8.94	2.67	65.06	1.57	0.47	27.39	5	68.6	2	17.83	69.73	3.6	1.08	318.08	139.78	41.7
28	1	SOC	23	23.5	27	8	106	MM	233	0		65.43	28.08	4.7	4.24	1.82	41.24	23.22	9.97	42.58	3.1	1.33	162.46				0.6	0.26	161.86				12	163.56				12.75	5.47	173.6	123.66	53.07
29	1	CON	21.5	22.5	101	71	86	MM	381.85	1	214.14	5.24	1.37	4.9	17.55	4.6	10.14				2.1	0.55	32.33				69.57	18.22	94.16	8.68	2.27	14.68	21	24.02	7	56.08	37.6	12.65	3.31	322.18	51.93	13.6
30	1	SOC	23.5	23.5	100	98	84	MM	279.08	1	165.43	10.01	3.59	1.33	7.51	2.69	27.13	8.27	2.97	19.59	8.64	3.1	32.83				5.84	2.09	48.38	11.51	4.12	8.07	9	40.54	1	59.28	54.22	7.84	2.81	219.65	54.03	19.36
31	2	CON	25	20.5	42	7	89	MF	104.9	0		16.95	16.16	4.47	5.64	5.38	5.37	17.92	17.08	18.92							2.4	2.29	36.87	6.24	5.95	11.08						26.53	25.29	49.95	29.23	27.86
32	2	SOC	25	20	124	28	82	MM	260.6	1	28.96	10.14	3.89	6.51	18.48	7.09	44.88	4.5	1.73	151.35	44.24	16.98	11.98	10.91	4.19	110.51	55.95	21.47	14.38				34	60.59	1	11.11	114.75	20.32	7.8	201.43	67.07	25.74
33	2	CON	20.5	24	224	35	78	FF	951.77	1	105.8	84.92	8.92	6.31	4.97	0.52	39.97	3.9	0.41	43.11	9.21	0.97	30.76				106.27	11.17	679.16	17.28	1.82	23.86	46	678.2	4	11.12	681.2	14.05	1.48	892.37	605.37	63.6
34	2	CON	22.5	23	197	79	78	MM	486.02	1	247.11	34.53	7.11	16.85	6.74	1.39	67.3	43.04	8.86	22.36	12.28	2.53	62.39	1.9	0.39	145.61	36.67	7.54	141.74				20	99.26	3	50.84	147.51	16.75	3.45	427.42	86.99	17.9
35	2	SOC	20.5	21	16	29	90	MF	140.95	1	49.35	13.21	9.37	7.41	9.04	6.42	15.82				0.47	0.33	32.67							3	2.13	12.81	2	32.3	1	35.01	33.13				65.87	46.74
36	2	SOC	24	19.5	68	30	82	MM	148.12	1	9.11	6.21	4.19	8.74	2.84	1.91	82.51				16.28	10.99	18.65	5.27	3.56	23.86							29	22.82	2	6.15	29.13	25.56	17.26	35.07	82.86	55.94
37	2	CON	21.5	22	14	7	95	FF	729.86	0		107.05	14.67	6.64	6.51	0.89	578.17	4.5	0.62	479.57	86.15	11.8	91.06				7.81	1.07	616.9	15.18	2.08	78.41	8	480.9				7.61	1.04	675.56	495.05	67.83
38	2	SOC	20	24.5	28	0	78	MM	141.78	1	8.58	29.1	20.52	4.8				15.78	11.13	12.41	30.46	21.49	16.95				6.37	4.49	35.77				6	66.1	1	6.05	73.57	3.97	2.8	82.15	47.52	33.52
39	2	CON	21	27	44	34	100	MF	215.29	1	15.25	17.35	8.06	0.57	7.54	3.5	20.42	6.94	3.22	25.79	69.43	32.25	13.15				4.37	2.03	126.32				6	128.93	1	7.08	141.77	18.03	8.37	197.26	76.37	35.48
40	2	SOC	18	23.5	139	61	100	MF	338.41	1	161.66	15.62	4.61	5.94	3.94	1.16	32.6	12.88	3.81	34.3	19.95	5.9	27.19				53.85	15.91	50.32				15	52.52	6	47.77	54.45				70.51	20.84
41	2	SOC	23.5	17.5	85	20	100	MM	107.55	1	27.43	2.77	2.58	6.07	0.37	0.34	20.02	2.94	2.73	20.39	1.37	1.27	23.32							11.18	10.39	8.84	16	22.36	2	25.5	24.69	55.43	51.54	36.54	6.07	5.65
42	2	CON	23.5	23	90	93	100	MF	535	1	94.39	71.14	13.3	10.51	1.6	0.3	331.82	2.17	0.41	24.26	5.27	0.99	281.01				16.08	3.01	398.52	8.24	1.54	12.21	19	358.45	2	17.64	365.66	11.58	2.16	476.13	324.53	60.66
43	2	SOC	21.5	21	48	25	84	MM	261.46	1	6.94	14.95	5.72	4.24	13.98	5.35	27.69	22.49	8.6	20.99	63.23	24.18	14.35	2.94	1.12	192.39	73.51	28.11	45.68				8	91.96	1	2.65	195.32	4.7	1.8	202.26	58.73	22.46
44	2	SOC	25	20	49	22	82	FM	159.96	1	25.42	6.91	4.32	9.11				2.14	1.33	6.97	8.58	5.36	13.11	3.4	2.13	43.41	7.34	4.59	36.07	17.45	10.91	17.78	26	43.11	1	15.89	46.81	23.66	14.79	72.24	65.07	40.68
45	2	CON	23.5	19	57	32	98	MM	231.7	1	28.59	19.69	8.5	7.51	11.38	4.91	52.45	10.74	4.64	53.59	65.4	28.22	16.45				23.66	10.21	18.08				12	130.53	1	12.34	143.61	7.44	3.21	172.2	64.8	27.97
46	2	SOC	23	23	100	97	78	MM	661.29	1	254.65	3.97	0.6	4.14	10.21	1.54	13.88	11.34	1.72	15.95	92.09	13.93	21.85	15.28	2.31	61.83	176.57	26.7	83.92	3.07	0.46	10.81	111	25.86	14	38.51	29.86	8.47	1.28	603.12	85.63	12.95
47	2	SOC	22.5	22	50	8	100	FF	138.01	1	7.94	13.32	9.65	12.61				4.9	3.55	17.05	23.29	16.88	21.95	4.9	3.55	65.5	11.14	8.08	54.35	5.24	3.8	46.75	14	63.83	1	5.75	70.4	7.64	5.54	78.34	59.63	43.2
48	2	CON	22	22	90	14	100	MF	156.48	1	14.41	13.85	8.85	4.54	29.76	19.02	8.01	7.74	4.95	28.96	17.58	11.24	20.75				1.6	1.02	47.31	7.61	4.86	10.78	42	81.85	1	9.21	84.85	53.05	33.9	99.26	10.87	6.94
49	2	SOC	19	25	20	0	84	MF	151.76	0		59.73	39.36	4.24	3.07	2.02	63.96				28.86	19.02	30.46				4.6	3.03	77.81	5.17	3.41	54.79	2	90.69				3.84	2.53	92.16	46.49	30.63
50	2	SOC	18.5	24	33	6	98	MM	178.48	1	37	6.17	3.46	5.77	8.71	4.88	38.4				41.81	23.42	11.95				19.22	10.77	50.25				5	80.51	1	20.73	81.68	4.77	2.67	118.68	60.8	34.07
51	2	CON	21	21.5	138	28	98	FM	210.25	1	71.87	7.44	3.54	6.81	2.6	1.24	34.33	6.51	3.09	10.44	11.58	5.51	20.75	4.6	2.19	36.94	24.69	11.74	93.99				30	29.66	4	34.18	32.33	74.15	35.27	76.24	6.81	3.24
52	2	CON	24	20	26	34	98	FF	254.66	1	8.11	26.79	10.52	3	18.35	7.21	24.79	8.91	3.5	53.09	88.42	34.72	26.06				45.34	17.81	42.31	7.41	2.91	17.38	8	146.01	1	3.18	188.72	29.37	11.53	196.83	21.95	8.62
53	2	SOC	21	21.5	27	0	90	MF	418.25	0		80.38	19.22	24.12	2.7	0.65	258.99	7.51	1.79	110.54	21.39	5.11	103.77				7.31	1.75	351.48	9.04	2.16	105	10	356.05				41.01	9.81	358.78	248.91	59.51
54	2	CON	20	24.5	1	0	100	MM	213.56	0		51.02	23.89	9.44	5.21	2.44	32	7.64	3.58	34.4	62.36	29.2	36.8				43.58	20.4	57.29				2	127.46							43.76	20.49
55	2	SOC	21.5	22	70	4	105	MM	108.85	1	23.36	8.31	7.63	8.24	6.67	6.13	15.21	2.5	2.3	16.32	2.54	2.33	18.82							5.44	5	9.78	8	23.32	1	21.46	26.93	8.27	7.6	61.56	51.76	47.55
56	2	SOC	20	27	0	0	82	MM	113.69	0		40.04	35.22	7.04				9.21	8.1	41.11	12.61	11.09	25.79							5.94	5.22	17.88	2	52.82				9.98	8.78	71.04	35.91	31.59
57	2	SOC	19	24.5	0	0	105	MM	86.99	0		5.81	6.67	5.07	1.07	1.23	21.32	7.67	8.82	19.19	8.31	9.55	10.88															19.75	22.71	27.93	44.38	51.02
58	2	CON	22	22	116	48	89	MM	493.02	1	104.37	51.12	10.37	10.34	15.15	3.07	127.09	12.38	2.51	60.93	82.45	16.72	60.26				65.83	13.35	150.01	29.36	5.96	38.47	37	219.41	4	21.17	229.36				132.37	26.85
59	2	CON	22.5	22.5	168	87	100	MF	526.99	1	180.31	3.07	0.58	4.67	2.3	0.44	451.88	1.77	0.34	82.05	50.55	9.59	15.65				11.58	2.2	130.89	7.91	1.5	7.74	31	19.69	8	34.22	23.19	4.5	0.85	467.52	265	50.29
60	2	SOC	21	20.5	82	20	100	FF	84.36	1	5.87	4.9	5.81	3.37	1.43	1.7	11.84	1.5	1.78	8.27	4.87	5.77	9.78	2.8	3.32	16.08							37	13.61	1	6.96	18.89	36.94	43.79	24.76	26.03	30.86
61	2	SOC	23	22.5	55	13	98	FM	166.17	1	4.3	30.86	18.57	7.74				2.27	1.37	71.44	30.23	18.19	10.58				6.81	4.1	95.63	1.13	0.68	19.99	6	99.93	1	2.59	102.43	6.04	3.63	106.74	84.52	50.87
62	2	CON	20.5	24	0	107	98	MM	122.29	1	5.24	14.51	11.87	5.71	0.47	0.38	38.24	3.74	3.06	27.43	20.09	16.42	13.65	14.05	11.49	44.64	6.21	5.07	42.27				17	44.54	1	4.28	58.69	8.54	6.98	63.93	49.46	40.44
63	2	CON	23	23	22	23	100	FM	103.28	0		25.39	24.59	1.94	7.57	7.33	16.18	7.77	7.53	21.35	8.01	7.75	34.87				3.34	3.23	31.53				9	61.53				39.71	38.45	63.56	11.48	11.11
64	2	SOC	18.5	24	101	19	100	FF	416.95	1	35.57	10.81	2.59	8.71	13.58	3.26	33.97				169.1	40.56	22.26				100.57	24.12	24.49	2.74	0.66	19.52	28	152.58	1	8.53	288.12	2.74	0.66	357.95	81.85	19.63
65	2	CON	23	23	16	163	95	MF	303.74	1	131.5	16.05	5.28	7.37	12.78	4.21	16.35	1.7	0.56	29.2	18.08	5.95	17.72	7.14	2.35	90.46	15.18	5	201.43	23.12	7.61	10.58	36	84.88	2	43.29	97.6	31.4	10.34	244.27	46.79	15.4
66	2	SOC	20.5	20.5	179	172	100	FM	1003.09	1	479.74	5	0.5	2.9	13.65	1.36	9.81	6.44	0.64	20.65	113.18	11.28	11.01				301.36	30.04	171.53	1.9	0.19	7.91	108	23.22	21	47.83	26.06	16.18	1.61	943.62	65.64	6.54
67	2	CON	24	19.5	53	103	98	MF	430.26	1	135.07	43.21	10.04	8.74	46.75	10.86	113.54	11.88	2.76	99.36	25.59	5.95	137				6.07	1.41	159.82	9.94	2.31	118.62	32	161.16	4	31.39	172.04	20.25	4.71	351.01	131.5	30.56
68	3	SOC	20.5	25.5	33	6	98	MM	163.03	1	4.67	6.54	4.01	11.01	6.31	3.87	14.48	42.74	26.22	14.58	5.57	3.42	54.35				3.2	1.96	95.39				14	57.92	1	2.87	98.6	46.48	28.51	75.31	47.52	29.15
69	3	SOC	24.5	25	38	0	98	MM	76.28	0		9.28	12.16	14.08																			19	15.38				21.82	28.61	17.15	45.19	59.23
70	3	CON	24.5	20	156	80	98	FF	716.28	1	187.15	31.06	4.34	3.94	45.91	6.41	48.45	69.97	9.77	22.36	64.63	9.02	46.68	1.47	0.2	623.44	137.3	19.17	124.59				62	58.22	13	26.13	60.16	21.72	3.03	485.91	157.06	21.93
71	3	CON	24	20.5	90	9	98	MM	125.9	1	32.7	3.97	3.15	6.54	4	3.18	15.01				2.27	1.8	19.02	2.1	1.67	25.32	3.07	2.44	22.26	4.5	3.58	10.51	67	24.26	2	25.97	27.43	65.77	52.24	37.14	7.51	5.96
72	3	SOC	20.5	27	106	25	100	FF	138.44	1	35.8	5.81	4.19	12.41	2.44	1.76	18.08				9.64	6.97	19.55				1.74	1.25	41.51	6.74	4.87	13.65	42	32.77	1	25.86	43.24	63.87	46.13	37.04	12.41	8.97
73	3	SOC	22	21.5	0	0	76	FM	109.18	0		19.33	17.7	20.45	2.27	2.08	34.23	26.73	24.48	35.2	2.44	2.23	76.21																		58.42	53.51
74	3	CON	21	22	114	34	98	MM	380.01	1	25.06	77.61	20.42	2.64	14.38	3.78	27.99	24.26	6.38	13.45	7.94	2.09	24.06				39.71	10.45	35.3	2.5	0.66	8.68	26	274.14	2	6.59	284.68	35.98	9.47	320.81	152.58	40.15
75	3	SOC	21.5	27.5	17	0	98	FF	201.44	0		64.83	32.18	2.37	2.4	1.19	128.69	17.28	8.58	44.71	4.9	2.43	25.29	5.54	2.75	137.4	7.84	3.89	112.68				20	127.46				56.56	28.08	142.94	42.08	20.89
76	3	CON	23.5	22	15	0	74	FF	106.55	0		7.64	7.17	7.94	10.54	9.9	14.05				10.31	9.68	26.19							10.64	9.99	21.92	11	46.78				50.48	47.38	47.08	16.92	15.88
77	3	SOC	26.5	21	76	19	98	FF	310.08	1	17.25	56.42	18.2	8.17	29.83	9.62	28.66	17.48	5.64	38.9	7.64	2.46	77.48	1.33	0.43	227.02	1.67	0.54	225.35				36	79.98	1	5.56	233.26	48.69	15.7	250.51	129.76	41.85
78	3	CON	24	23.5	66	19	77	MM	136.88	1	27.03	3.67	2.68	3.54				5.57	4.07	25.83	32.73	23.91	7.21	4.47	3.27	36.34							17	34.2	1	19.75	49.98	14.51	10.6	77.01	48.89	35.72
79	3	SOC	23.5	25	40	30	74	FF	232.7	1	34.3	22.69	9.75	11.98	9.58	4.12	48.08	21.65	9.31	50.45	52.15	22.41	23.19				10.44	4.49	101.13	3.2	1.38	30.36	18	112.61	2	14.74	114.68	12.88	5.53	159.96	65.81	28.28
80	3	CON	20	25	103	29	77	MM	292.59	1	126.72	8.88	3.03	4.37				7.51	2.57	13.25	33.27	11.37	14.58	3	1.03	59.36	46.35	15.84	44.14				35	58.79	6	43.31	62.36	18.73	6.4	233.06	48.15	16.46
81	3	SOC	22.5	23	58	0	100	FF	108.31	1	7.01	12.15	11.21	6.41	5.94	5.48	30.96				3.47	3.2	16.75				7.21	6.65	35.2				22	33.53	1	6.47	41.74	18.66	17.23	48.75	53.89	49.75
82	3	SOC	23.5	23	0	0	100	MF	105.51	0		35.2	33.36	19.79				9.64	9.14	43.98							2.14	2.02	61.23												58.53	55.47
83	3	SOC	20.5	27	20	37	98	FF	845	1	42.54	113.18	13.39	7.64	40.21	4.76	188.85	21.32	2.52	191.95	10.74	1.27	11.98				7.24	0.86	89.92				8	735.79	1	5.03	743.63	2.54	0.3	786.17	607.24	71.86
84	3	CON	25	20	306	225	98	MM	795.69	1	360.72	42.64	5.36	12.61	16.38	2.06	78.18				3.4	0.43	121.35				250.08	31.43	114.31				62	141.2	15	45.33	142.44	36.78	4.62	736.85	85.68	10.77
85	3	SOC	23	23.5	71	18	100	MF	327.36	1	24.39	37.07	11.32	11.58	54.75	16.73	27.49	21.52	6.57	23.89	25.29	7.73	68				4.9	1.5	238.9				11	241.97	1	7.45	243.81	12.91	3.94	268.2	146.52	44.76
86	3	SOC	27	21.5	48	0	98	FF	247.08	0		25.06	10.14	8.51	20.32	8.22	43.54	33.67	13.63	45.31	57.82	23.4	42.74	3.5	1.42	183.85	29.3	11.86	56.56	2	0.81	30.4	10	183.41				10.91	4.42	187.35	64.5	26.11
87	3	CON	23	27	15	0	77	MM	92.79	0		14.88	16.04	3.8	4.37	4.71	15.58	6.97	7.52	19.95	8.07	8.7	26.93										10	33.07				27.29	29.42	35	31.19	33.62
88	3	SOC	25.5	25.5	18	7	98	FF	217.55	1	7.07	39	17.93	15.15	4.47	2.06	22.26	6.14	2.82	23.36	8.17	3.76	42.04	4.1	1.89	144.67				4.2	1.93	140.47	17	144.17	1	3.25	152.15	35.84	16.47	159.22	108.54	49.89
89	3	SOC	22	23	0	0	76	FM	196.07	1	2.14	35.87	18.29	19.69	2.84	1.45	51.45	10.58	5.39	57.69	32.57	16.61	29.06							0.93	0.48	28.13	7	52.85	1	1.09	134.43	16.35	8.34	54.45	94.8	48.35
90	3	SOC	26	19.5	77	11	98	FF	164.07	1	34.77	14.01	8.54	18.48	3.57	2.18	43.11	24.09	14.68	32.5	11.58	7.06	34.73										24	60.86	1	21.19	71.74	45.58	27.78	111.91	30.47	18.57
91	3	CON	21.5	22.5	154	97	77	MM	315.25	1	119.82	49.18	15.6	2.9	6.74	2.14	188.38	9.58	3.04	10.81				19.95	6.33	97.03	15.55	4.93	99.16				18	100.3	4	38.01	103.53	31	9.83	259.09	63.44	20.12
92	3	SOC	23	22.5	32	0	77	MM	110.22	0		12.28	11.14	6.57	6.01	5.45	37.34	6.31	5.72	77.58	16.38	14.86	23.16				3.8	3.45	44.38				11	48.28				20.52	18.62	51.75	44.93	40.76
93	3	CON	23	24	35	7	77	MM	152.79	1	33.5	6.14	4.02	10.18	23.36	15.29	22.96	7.11	4.65	29.8	4.6	3.01	49.21							1.94	1.27	41.61	12	46.58	1	21.93	59.96	6.37	4.17	93.46	69.78	45.67
94	3	SOC	20.5	26.5	12	7	98	FF	299.77	1	15.65	71.2	23.75	14.01	5.77	1.93	194.76	17.92	5.98	118.65	10.92	3.64	113.61										14	195.56	2	5.22	212.21	23.09	7.7	182.21	155.22	51.78
95	4	CON	21.5	21.5	118	46	100	FF	205.81	1	100.57	17.35	8.43	5																7.27	3.53	40.11	31	46.75	1	48.86	47.38	54.05	26.26	147.94	26.57	12.91
96	4	CON	21	21	25	6	83	MM	145.22	1	1.57	30.46	20.98	11.11	1.57	1.08	79.98	19.59	13.49	18.68	7.77	5.35	59.29	1.7	1.17	82.45				9.71	6.69	14.05	19	75.71	1	1.08	84.15	6.44	4.43	85.72	66.41	45.73
97	4	CON	20	25	0	0	98	FM	155.66	0		60.37	38.78	11.01	20.25	13.01	24.96	4.04	2.59	139.84	29	18.63	31.96				7.44	4.78	69.6				1	40.97							34.57	22.21
98	4	CON	23	22.5	49	0	81	MF	77.08	0		21.62	28.05	1.07				2.48	3.21	43.08	6.71	8.7	14.45										29	16.18				34.17	44.32	21.15	12.11	15.71
99	4	CON	23.5	23.5	79	19	100	MF	174.68	1	22.59	37.57	21.51	5	9.31	5.33	65.66	6.21	3.56	74.04	7.57	4.34	65.33							2.3	1.32	62.03	40	77.04	2	12.93	79.54	42.74	24.47	93.12	46.38	26.55
100	4	SOC	19.5	24	27	5	100	MM	153.56	1	7.27	37.47	24.4	6.54	15.42	10.04	60.26				16.95	11.04	20.25				3.94	2.56	79.28				11	84.85	1	4.74	87.05	34.7	22.6	94.33	37.81	24.62
101	4	SOC	19.5	25	10	0	82	MM	122.93	0		19.85	16.15	19.75	3	2.44	113.48				29.26	23.8	37.74										9	51.68				6.01	4.89	64.96	64.8	52.72
102	4	CON	24	23.5	16	11	81	FF	236.54	1	13.81	31.5	13.32	6.74	0.57	0.24	157.62	18.85	7.97	19.72	2.8	1.18	142.24	4.04	1.71	154.75	9.71	4.1	145.04				9	149.88	1	5.84	162.73				155.26	65.64
103	4	SOC	19	23.5	47	52	100	MF	131.37	1	36.74	6.91	5.26	12.45							4.14	3.15	24.62							12.31	9.37	19.35	5	33.77	1	27.96	35.8	11.48	8.74	72.54	59.8	45.52
104	4	CON	20	24.5	32	0	77	MF	94.67	1	2.54	10.08	10.64	5.87	1.4	1.48	27.59				9.08	9.59	19.95				5.74	6.06	39.77	10.81	11.42	10.61	10	32.03	1	2.68	32.43	10.54	11.14	45.51	44.48	46.99
105	4	CON	24	18.5	53	45	85	FF	390.06	1	65.66	28.89	7.41	9.71	0.67	0.17	305.07	19.29	4.94	17.78	31.36	8.04	12.55	16.68	4.28	34.1	3.3	0.85	14.28				37	32.73	2	16.83	43.61	5.21	1.33	330.69	218.99	56.14
106	4	CON	19.5	24	72	27	81	MM	299.87	1	124.05	21.79	7.27	9.01	15.45	5.15	13.08	7.71	2.57	55.65	35.63	11.88	23.09				26.86	8.96	124.52				22	61.59	3	41.37	63.66	7.24	2.41	240.7	61.13	20.39
107	4	SOC	18	23	32	20	81	MM	231.63	1	57.76	29	12.52	5.57	5.27	2.28	25.63				50.25	21.69	27.86				9.61	4.15	52.92	13.88	5.99	35.33	20	76.17	2	24.93	97.1	40.27	17.39	172.74	25.6	11.05
108	4	SOC	20	20	30	0	98	FM	288.86	0		48.15	16.67	12.48				14.88	5.15	29.36	17.08	5.91	25.93				2.8	0.97	222.32	7.17	2.48	139.57	23	228.46				30.1	10.42	230.56	168.67	58.39
109	4	CON	22.5	23	65	42	81	MF	143.42	1	38.74	13.71	9.56	11.61	1.43	1	32	2.6	1.81	25.32	8.34	5.82	27.93				9.14	6.37	76.44				23	36.04	1	27.01	37.7	39.88	27.81	85.58	29.56	20.61
110	4	SOC	22	22	31	27	100	MM	129.77	1	22.22	8.74	6.74	3.5	3.14	2.42	35.97	10.91	8.41	17.82	8.61	6.63	12.25	4.27	3.29	44.38	13.68	10.54	15.68				12	37.04	1	17.12	48.65	8.58	6.61	70.87	49.62	38.24
111	4	CON	22.5	22.5	22	3	98	FM	134.27	1	5.57	12.11	9.02	17.28	6.24	4.65	25.89	6.17	4.6	41.11	27.96	20.82	35.63	2.5	1.86	66.97							10	66	1	4.15	69.47	6.51	4.85	75.04	67.21	50.05
112	4	SOC	22.5	22	23	15	98	FM	168.7	1	26.46	28.36	16.81	9.11	18.55	11	59.36	7.91	4.69	47.48	22.99	13.63	21.89										4	78.71	1	15.68	82.21				64.43	38.19
113	4	SOC	22	22.5	25	56	100	MF	139.91	1	21.09	6.17	4.41	5.47	23.16	16.55	7.57	9.88	7.06	29.6	15.88	11.35	18.18				1.53	1.1	76.54	6.14	4.39	12.98	8	51.98	1	15.07	55.45				56.06	40.07
114	4	CON	20.5	26	166	48	100	FF	551.48	1	120.28	5.14	0.93	6.74	25.02	4.54	114.61	4.07	0.74	169.77	83.55	15.15	15.52				210.84	38.23	73.31	3.64	0.66	11.18	63	22.89	7	21.81	26.63	27.93	5.06	492.02	71.01	12.88
115	4	CON	19	24	167	31	77	MF	330.66	1	79.98	16.92	5.12	11.91	2.57	0.78	90.82	18.18	5.5	81.41	1	0.3	25.86	3.74	1.13	26.16	4.7	1.42	237.97	4.57	1.38	21.29	14	25.63	2	24.19	29.9	4.8	1.45	271.13	194.2	58.73
116	4	SOC	19	23.5	60	44	100	FF	310.61	1	151.72	11.08	3.57	21.02	14.88	4.79	31.46	3.34	1.07	28.13	2.4	0.77	55.89				32.87	10.58	58.29				22	61.06	5	48.84	63.46	8.24	2.65	292.42	86.09	27.72
117	4	CON	19	24	21	50	81	FF	175.51	1	29.06	19.59	11.16	9.18	9.78	5.57	30	12.75	7.26	30.93	11.88	6.77	36.3				10.44	5.95	60.99				27	55.55	2	16.56	70.2	13.18	7.51	82.28	68.84	39.22
118	4	SOC	20.5	20.5	39	0	82	MM	229.03	1	18.35	26.86	11.73	14.81	6.84	2.99	46.21	2.94	1.28	43.28				4.9	2.14	147.08							16	146.58	1	8.01	151.98	16.15	7.05	170.33	152.99	66.8
119	4	CON	22	21.5	51	11	100	MF	341.54	1	22.39	27.76	8.13	7.64	35.43	10.37	41.31	8.44	2.47	37.97	100.77	29.5	32.97				47.48	13.9	60.46				44	143.77	2	6.56	145.64	35.13	10.29	195.93	64.14	18.78
120	4	SOC	20	20.5	54	13	100	FF	183.52	1	19.22	29.16	15.89	5.41				10.81	5.89	24.29	17.02	9.28	27.13				4.8	2.62	95.26				13	98.33	1	10.47	104.54	9.64	5.25	123.75	92.86	50.6
121	4	SOC	21.5	26.5	32	9	82	MM	241.84	1	16.08	55.56	22.97	8.14	3.04	1.26	169.23				22.56	9.33	64.5										15	99.03	2	6.65	102.27	3.94	1.63	115.91	140.67	58.17
122	4	CON	24.5	20	42	3	83	MM	111.32	1	19.82	37.67	33.84	3.8				2.04	1.83	17.48				6.71	6.02	19.52	1.33	1.2	32.7				6	33.27	1	17.8	34.03	8.91	8	53.85	34.84	31.3
123	4	SOC	20	24	29	43	100	MF	249.95	1	34.13	9.84	3.94	9.98	22.42	8.97	37.64	27.86	11.15	62.26	29.36	11.75	23.92				26.76	10.71	53.42				6	105.5	4	13.66	107.14	1.94	0.77	191.19	97.64	39.06
124	4	SOC	20.5	20	28	0	100	MF	114.45	0		6.81	5.95	13.35	14.08	12.3	14.61				24.79	21.66	19.45							7.37	6.44	35.57	30	47.28				40.11	35.04	66.97	21.3	18.61
125	4	CON	21	25.5	110	27	85	FF	409.68	1	78.44	19.35	4.72	16.62	29.33	7.16	30.56	22.16	5.41	35.8	53.55	13.07	41.04				21.79	5.32	48.75				71	44.31	8	19.15	57.36				185.06	45.17
126	5	CON	20.5	20.5	37	17	98	FM	252.5	1	59.54	25.96	10.28	7.25	5.62	2.23	33.92	23.62	9.36	34.71	23.79	9.42	50.67				8.75	3.47	124.37	2.54	1.01	31.37	6	76.29	2	23.58	80.58	5.96	2.36	193.25	96.71	38.3
127	5	SOC	24	20.5	25	8	85	FF	150.02	1	36.74	10.34	6.89	6.34	4.04	2.69	18.85	1.97	1.31	15.65	10.41	6.94	27.19				16.08	10.72	14.85				20	50.92	1	24.49	53.65	56.1	37.39	90.39	14.35	9.56
128	5	CON	19.5	24.5	5	0	100	MF	355.82	0		101.83	28.62	16.28	2.44	0.68	41.37	22.26	6.25	25.52	31	8.71	19.49							3.74	1.05	83.18									194.57	54.68
129	5	SOC	25.5	20.5	56	54	80	MM	240.12	1	56.37	17.83	7.43	5.42	20.12	8.38	26.62	15.58	6.49	37.17	21.33	8.88	22.67				1.33	0.56	30.87				19	83.92	3	23.48	85.54	11.92	4.96	102.83	95.62	39.82
130	5	CON	21	20.5	21	9	80	MF	117.67	1	15.79	43.92	37.32	18.83	0.79	0.67	37.04				2.42	2.05	30.08				5.12	4.36	37.83	4.54	3.86	32.5	17	39.5	1	13.42	42.96	19.37	16.47	58.75	25.71	21.85
131	5	SOC	26.5	20.5	0	0	80	MM	115.92	0		40.57	35	6.94	4.6	3.97	68.37				32.57	28.09	14.55				3.94	3.4	88.79	1.7	1.47	74.94	4	87.12				4.27	3.68	98.76	28.27	24.39
132	5	SOC	23	24	0	0	74	FM	177.21	0		25.56	14.42	7.01	13.28	7.49	12.81	25.56	14.42	20.45	12.45	7.02	15.48							3.84	2.17	8.98	1	137.13							96.53	54.47
133	5	CON	22.5	22.5	19	0	78	FF	99.81	0		31.26	31.33	13.48				2.07	2.07	83.42	7.21	7.22	29.06							4.1	4.11	33.9	7	38.8				17.53	17.56	40.37	37.64	37.71
134	5	CON	18.5	23.5	79	18	78	MM	147.35	1	30.56	3.17	2.15	14.15				3.27	2.22	78.81	4.07	2.76	17.32				17.55	11.91	18.22				7	24.49	2	20.74	25.49	6.91	4.69	140.44	81.81	55.52
135	5	CON	25.5	19.5	48	1	98	FM	114.85	1	12.61	6.94	6.04	17.38													8.11	7.06	35.53				7	41.67	1	10.98	43.64	11.81	10.28	56.26	75.38	65.63
136	5	SOC	22	21.5	34	0	74	FM	118.59	0		27.36	23.07	5.47	2.84	2.39	34.37	4.1	3.46	51.58	20.12	16.97	16.58				3.04	2.56	54.69	3.4	2.87	7.37	20	58.16				32.97	27.8	66.33	24.77	20.88
137	5	CON	23	23	19	32	82	MM	239.38	1	35.37	44.64	18.65	8.17	9.54	3.99	12.15	27.43	11.46	14.01	7.41	3.09	25.49	15.21	6.36	126.82							9	125.82	1	14.78	145.04	10.88	4.54	180.41	88.89	37.14
138	5	SOC	25.5	20	15	81	85	FF	140.9	1	56.22	9.31	6.61	6.37	1.7	1.21	20.12				9.01	6.39	17.22	4.64	3.29	24.29				4	2.84	15.68	22	23.76	1	39.9	28.93	34.07	24.18	91.26	21.95	15.58
139	5	SOC	21.5	21	33	0	98	FF	108.88	0		6.07	5.58	8.81	3.47	3.19	29.53				23.06	21.18	23.42							6.94	6.37	12.18	37	31.66				52.76	48.46	49.95	16.58	15.23
140	5	CON	21.5	22.5	25	6	98	FF	142.98	1	17.15	27.06	18.93	10.41	4.17	2.92	16.82	19.22	13.44	44.81	5.91	4.13	37.64				2.8	1.96	63.93				5	65.63	1	11.99	66.73	6.07	4.25	83.88	60.6	42.38
141	5	SOC	22.5	22	82	2	98	FF	250.22	1	108.54	8.88	3.55	10.24	1.37	0.55	19.15	18.45	7.37	162.16	21.89	8.75	17.38				17.18	6.87	142.97				45	33.43	2	43.38	38.04	17.28	6.91	190.65	56.63	22.63
142	5	CON	18	23.5	8	0	100	MF	548.95	0		115.95	21.12	11.81	15.48	2.82	24.16	56.92	10.37	16.52	55.99	10.2	31.26				4.87	0.89	116.91	9.74	1.77	27.43	16	485.07				42.98	7.83	501.02	247.02	45
143	5	SOC	24	19.5	42	11	100	MF	184.59	1	57.46	7.24	3.92	6.61	8.17	4.43	17.62	15.31	8.3	27.99	32.87	17.8	10.41				1.87	1.01	52.79	2.34	1.27	8.07	31	58.82	1	31.13	70.07	47.49	25.73	131.43	11.84	6.42
144	5	CON	20	20.5	189	111	80	MF	652.07	1	272.07	32.67	5.01	5.27	7.11	1.09	64.23	4.94	0.76	21.89	40.74	6.25	35.8				277.94	42.62	62.09	6.14	0.94	37.87	91	67.17	16	41.72	71.34				10.48	1.61
145	5	CON	22	21.5	29	6	78	FF	124.76	1	1.8	23.86	19.12	4.07	0.8	0.64	15.85	16.55	13.26	16.65	20.52	16.45	34.93										13	61.13	1	1.44	63.36	23.36	18.72	65.16	37.88	30.36
146	5	CON	23.5	19	44	4	82	MM	166.94	1	6.97	14.01	8.39	5.07	9.68	5.8	40.74	24.09	14.43	24.19										5.1	3.06	19.09	18	48.88	1	4.18	100.5	52.82	31.64	51.05	54.26	32.5
147	5	SOC	20.5	25	54	17	100	MF	192.76	1	46.61	8.94	4.64	11.41	9.78	5.07	29.96	11.01	5.71	52.05	26.99	14	22.12				18.75	9.73	20.35				27	76.14	2	24.18	76.71	25.59	13.28	133.5	45.09	23.39
148	5	CON	28	19.5	72	9	78	MM	491.39	1	26.96	88.75	18.06	11.01	3.4	0.69	155.29	9.31	1.89	115.31	8.41	1.71	69.4							41.11	8.37	47.35	49	356.95	1	5.49	408.57	104.21	21.21	360.22	209.24	42.58
149	6	SOC	25	18.5	65	13	85	FF	131.37	1	30.23	5.84	4.44	5.57							16.65	12.67	11.41							13.45	10.24	19.62	34	34.4	1	23.01	41.51	31.23	23.77	71.74	33.97	25.86
150	6	SOC	21.5	20.5	31	18	104	FM	75.85	0		7.77	10.25	6.21				4	5.28	34.93	8.78	11.57	29.7							6.01	7.92	10.58	9	14.65				15.52	20.46	16.58	33.77	44.53
151	6	CON	19	19.5	46	0	94	MM	189.56	1	19.59	44.51	23.48	8.81	1.87	0.99	22.79	5.1	2.69	27.09	48.25	25.45	29.36							0.83	0.44	21.95	17	95.56	1	10.33	110.54	4.14	2.18	130.13	65.27	34.43
152	6	CON	20.5	20.5	69	49	98	FM	157.93	1	52.28	11.48	7.27	11.74	2.8	1.77	21.25	1.67	1.06	29.76	6.77	4.29	36.04							6.54	4.14	23.19	17	43.88	1	33.11	45.94	13.51	8.56	98.23	62.87	39.81
153	6	SOC	21	20.5	0	0	85	FF	100.81	0		31.93	31.68	6.74	5.31	5.26	27.43	17.28	17.15	29.66										4.97	4.93	22.46									41.32	40.98
154	6	CON	21.5	18	53	19	94	MM	175.28	1	39.07	14.05	8.01	8.37	4.94	2.82	66.63	3.27	1.87	63.36	40.77	23.26	17.85				12.55	7.16	50.45	9.58	5.46	31.23	18	75.31	1	22.29	77.28	23.59	13.46	116.35	27.47	15.67
155	6	CON	22	18	109	9	132	MF	253.26	1	34.57	41.07	16.22	3.57	9.44	3.73	38.97	0.43	0.17	187.82	8.58	3.39	40.41				1.9	0.75	64.43				33	101.07	1	13.65	101.97	25.36	10.01	136.53	131.9	52.08
156	6	SOC	17	22	16	0	98	FF	113.35	0		23.12	20.4	6.24	2.67	2.35	28.16	8.61	7.59	29.36	7.44	6.56	35.1							6.74	5.95	40.84	10	52.92				17.48	15.42	53.62	47.29	41.72
157	6	SOC	19	19	42	31	102	MM	282.08	1	72.34	26.63	9.44	2.57	11.21	3.97	32.97	6.81	2.41	33.53	22.59	8.01	29.2	16.15	5.72	43.88	13.75	4.87	187.75				33	43.11	4	25.64	60.03				112.62	39.92
158	6	CON	18.5	18.5	48	35	98	FF	154.73	1	43.01	19.12	12.36	3.3	1.2	0.78	38.97	12.98	8.39	31.86	5.37	3.47	45.51							10.71	6.92	18.12	8	49.38	1	27.8	52.68	12.18	7.87	95.69	50.16	32.42
159	6	SOC	18.5	19	12	14	98	FF	210.05	1	7.94	27.06	12.88	15.88	4.94	2.35	91.52	36.8	17.52	21.45	3.1	1.48	23.59							1.87	0.89	140.74	3	141.27	1	3.78	142.61	2.04	0.97	150.55	126.3	60.13
160	6	SOC	18.5	23.5	29	40	125	MM	496.96	1	32.53	126.86	25.53	2.67	39.91	8.03	14.88	63.03	12.68	20.19	17.42	3.5	51.48				1.87	0.38	65.43	4.34	0.87	126.46	3	405.2	1	6.55	406.7				211.01	42.46
161	6	CON	18.5	24	40	0	94	MF	149.39	1	31.7	5.24	3.51	8.24	30.03	20.1	22.52				10.88	7.28	17.12										31	55.49	1	21.22	58.02	29.1	19.48	89.72	42.45	28.42
162	6	CON	18	22	32	13	98	MM	153.96	1	14.88	18.52	12.03	8.44	5.61	3.64	11.38	29.4	19.09	20.69	6.64	4.31	46.38	1.5	0.98	77.88	1.63	1.06	72.84	20.72	13.46	9.88	13	77.08	1	9.67	79.38	24.59	15.97	94.26	30.47	19.79
163	6	SOC	20.5	21	22	19	125	MM	161.04	1	23.82	10.31	6.4	12.35	10.11	6.28	17.28	32.1	19.93	30.83	13.41	8.33	20.69										7	76.24	1	14.79	78.28	5.37	3.34	102.1	65.91	40.93
164	6	CON	21	20.5	52	17	132	MF	221.46	1	44.64	39.81	17.97	6.74	25.76	11.63	16.12	22.39	10.11	51.72	9.08	4.1	44.04	9.68	4.37	108.84				2.34	1.05	11.74	26	110.07	1	20.16	118.52	43.81	19.78	163.16	23.96	10.82
165	6	CON	19.5	19	62	0	98	FF	90.13	0		14.81	16.44	3.8	3.7	4.11	24.12	2.74	3.04	27.83										5.51	6.11	18.62	22	29.26				57.33	63.61	30.56	6.04	6.7
166	6	SOC	23	17.5	95	41	104	FM	443.18	1	131.36	16.35	3.69	7.17	7.37	1.66	36.9	12.58	2.84	35.3	43.94	9.92	14.51				165.53	37.35	111.38				60	68.6	9	29.64	75.47	55.23	12.46	387.95	10.81	2.44
167	6	CON	20.5	19.5	14	34	98	MM	283.75	1	44.94	56.69	19.98	13.68	4.77	1.68	123.45	21.99	7.75	42.11	40.54	14.29	36.57				2.4	0.85	50.05				13	127.39	2	15.84	130.43	6.07	2.14	224.09	106.35	37.48
168	6	SOC	20	20.5	32	28	94	MF	154.69	1	27.99	23.82	15.4	8.68	2.4	1.55	53.69				16.02	10.35	50.55	2.74	1.77	63.63							7	63	1	18.1	66.36				81.72	52.83
169	6	CON	17.5	21	98	90	98	FM	412.04	1	200.16	20.35	4.94	6.17	5.71	1.38	9.14	9.44	2.29	22.99	11.74	2.85	27.23	5.97	1.45	92.76	66.8	16.21	37.77	8.27	2.01	41.07	25	59.29	10	48.58	62.53	18.92	4.59	107	64.67	15.7
170	6	SOC	17.5	24.5	0	0	102	MM	115.19	0		22.49	19.52	7.21				44.88	38.96	17.08	4.74	4.11	13.45							1.07	0.93	12.38						14.51	12.6	93.83	27.5	23.88
171	6	CON	22.5	18	37	0	98	FF	164.2	0		31	18.88	8.51	10.31	6.28	98.13	14.48	8.82	26.99	8.44	5.14	19.45							3.67	2.24	15.78									96.3	58.65

## Sheet: Legend
Legend	Description
Dyad	Dyad number
Batch	Batch number (i.e. replicate)
Treatment	treatment group socialized SOC or control CON
loserBW	body weight of the loser in kg
winnerBW	body weight of the winner in kg
loser_lesions	number of skin lesions on the loser
winner_lesions	number of skin lesions on the winner
BW_diff	procentual body weight difference between winners and losers
Sexes	sex of the opponents in the dyad; MM male-male; FM female-male; FF female-female
Contestduration	contest duration in seconds
Fight	fight occurrence yes 1; no 0
Fightduration	duration of the total time spent in mutual fighting, in seconds. Empty cell when no fight occurred
Invest_dur	Duration of investigation behaviour in seconds								For behaviours:
Invest_perc	Percentage of the contest spent on investigation								dur = duration of the behaviour in seconds
Invest_lat	Latency until showing investigation behaviour								perc = percentage of the contest spent on the behaviour
Heads_dur	Heads up								lat = latency until showing this behaviour for the first time
Heads_perc
Heads_lat
Paral_dur	Parallel walking
Paral_perc
Paral_lat
Should_dur	Shoulder to shoulder
Should_perc
Should_lat
Orient_dur	Orientation
Orient_perc
Orient_lat
Push_dur	Pushing
Push_perc
Push_lat
Nosewrest_dur	Nose wrestling
Nosewrest_perc
Nosewrest_lat
Bite_n	Single bite, sum of the number of bites of both opponents
Bite_lat	Single bite, latency until the first bite
Fight_n	Mutual fight
Fight_perc
Fight_lat
Bully_dur	Bullying
Bully_perc
Bully_lat
Other_dur	Other behaviour
Other_perc
